# Supplementary material for: Associations Between Physical Activity, Sedentary Behaviour, Sleep Quality, and Anxiety Among Healthy Pain-Free Adults in Saudi Arabia: An Online Cross-Sectional Survey
Source: Sports (Basel). 2025 Jun 20;13(7):196. doi: 10.3390/sports13070196 (PMC12299235; doi:10.3390/sports13070196)
Supplement: Supplementary file 1 [file sports-13-00196-s001.zip]

Archive with 1 entries (1 files):
- sports-3680302-supplementary.pdf
